# Supplementary material for: Inhibition of Sirt2 Alleviates Fibroblasts Activation and Pulmonary Fibrosis via Smad2/3 Pathway
Source: Front Pharmacol. 2021 Dec 1;12:756131. doi: 10.3389/fphar.2021.756131 (PMC8672210; doi:10.3389/fphar.2021.756131)
Supplement: Supplementary file 1 [file DataSheet1.zip]

Archive with 9 entries (8 files):
- original data of sirt2/
- original data of sirt2/Densitometric analysis of WB in Fig2A and Fig4A.xlsx
- original data of sirt2/Densitometric analysis of WB in Fig3G.xlsx
- original data of sirt2/Densitometric analysis of WB inFig3D and Fig4C.xlsx
- original data of sirt2/Fig 2C and Fig3E(RT-PCR).xlsx
- original data of sirt2/Fig1B(RT-PCR).xlsx
- original data of sirt2/immunofluorescence staining.docx
- original data of sirt2/the data of animal study.docx
- original data of sirt2/western blot of cell study.docx
