# Supplementary material for: Inhibition of Sirt2 Alleviates Fibroblasts Activation and Pulmonary Fibrosis via Smad2/3 Pathway
Source: Front Pharmacol. 2021 Dec 1;12:756131. doi: 10.3389/fphar.2021.756131 (PMC8672210; doi:10.3389/fphar.2021.756131)
Supplement: Supplementary file 1 [file DataSheet1.zip › original data of sirt2/Densitometric analysis of WB in Fig2A and Fig4A.xlsx]

## Sheet: Sheet1
		Gene		ratio
		fibronectin	GAPDH	fibronectin/GAPDH		fibronectin	GAPDH	fibronectin/GAPDH		fibronectin	GAPDH	fibronectin/GAPDH
control	1	3631	10798	0.336266	2	3296	10678	0.308672	3	3294	10724	0.307162
TGF-β1		5674	9922	0.571861		5608	9884	0.567382		5454	9946	0.548361
TGF-β1+AGK2		3422	10142	0.337409		3636	10215	0.355947		2801	10216	0.274178
		SMA	GAPDH	SMA/GAPDH		SMA	GAPDH	SMA/GAPDH		SMA	GAPDH	SMA/GAPDH
control	1	823	10910	0.0754354	2	832	10835	0.0767882	3	925	10876	0.0850497
TGF-β1		4133	10794	0.382898		4099	10803	0.379432		4255	10987	0.387276
TGF-β1+AGK2		2327	11291	0.206093		2276	11172	0.203724		2428	11463	0.211812
		sirt2	GAPDH	sirt2/GAPGH		sirt2	GAPDH	sirt2/GAPGH		sirt2	GAPDH	sirt2/GAPGH
control	1	1364	10436	0.130701	2	1456	10348	0.140704	3	1387	11234	0.123464
TGF-β1		2684	11394	0.235563		2748	12843	0.213969		2690	11284	0.238391
TGF-β1+AGK2		936	12333	0.0758939		965	11234	0.0858999		936	10384	0.0901387
		p-smad2	smad2	P-smad2/Smad2		p-smad2	smad2	P-smad2/Smad2		p-smad2	smad2	P-smad2/Smad2
control	1	2	5034	0.000397298	2	0	4845	0	3	0	4761	0
TGF-β1		7702	5047	1.52606		7779	4738	1.64183		7784	4981	1.56274
TGF-β1+AGK2		6102	4612	1.32307		6290	4608	1.36502		6275	4594	1.36591
		p-smad3	smad3	P-smad3/Smad3		p-smad3	smad3	P-smad3/Smad3		p-smad3	smad3	P-smad3/Smad3
control	1			0	2			0	3			0
TGF-β1		1653	1777	0.930219		1725	1896	0.90981		1614	1779	0.907251
TGF-β1+AGK2		1275	1885	0.676393		1184	2045	0.578973		1217	1906	0.63851
