# Supplementary material for: Inhibition of Sirt2 Alleviates Fibroblasts Activation and Pulmonary Fibrosis via Smad2/3 Pathway
Source: Front Pharmacol. 2021 Dec 1;12:756131. doi: 10.3389/fphar.2021.756131 (PMC8672210; doi:10.3389/fphar.2021.756131)
Supplement: Supplementary file 1 [file DataSheet1.zip › original data of sirt2/Densitometric analysis of WB in Fig3G.xlsx]

## Sheet: Sheet1
IPF		sirt2	GAPDH	sirt2/GAPDH		sirt2	GAPDH	sirt2/GAPDH		sirt2	GAPDH	sirt2/GAPDH
NC siRNA	1	1247	7269	0.17155	2	1356	7498	0.180848	3	1275	7500	0.17
sirt2 siRNA		561	7759	0.0723031		489	7834	0.0624202		613	7934	0.0772624
		fibronectin	GAPDH	fibronectin/GAPDH		fibronectin	GAPDH	fibronectin/GAPDH		fibronectin	GAPDH	fibronectin/GAPDH
NC siRNA	1	4491	7820	0.574297	2	4659	7654	0.608701	3	4326	8021	0.539334
sirt2 siRNA		925	8148	0.113525		849	8453	0.100438		945	8367	0.112944
		sma	GAPDH	sma/GAPDH		sma	GAPDH	sma/GAPDH		sma	GAPDH	sma/GAPDH
NC siRNA	1	5196	9018	0.576181	2	5245	9422	0.556676	3	5345	9346	0.571902
sirt2 siRNA		2622	9268	0.282909		2435	9146	0.266237		2534	9145	0.277091
