# Supplementary material for: Inhibition of Sirt2 Alleviates Fibroblasts Activation and Pulmonary Fibrosis via Smad2/3 Pathway
Source: Front Pharmacol. 2021 Dec 1;12:756131. doi: 10.3389/fphar.2021.756131 (PMC8672210; doi:10.3389/fphar.2021.756131)
Supplement: Supplementary file 1 [file DataSheet1.zip › original data of sirt2/Densitometric analysis of WB inFig3D and Fig4C.xlsx]

## Sheet: Sheet1
		fibronectin	GAPDH	fibronectin/GAPDH		fibronectin	GAPDH	fibronectin/GAPDH		fibronectin	GAPDH	fibronectin/GAPDH
control	1	1787	12518	0.142754	2	1809	12476	0.144998	3	1921	12455	0.154235
TGF-β1		5902	12269	0.48105		5492	12000	0.457667		5553	11945	0.464881
NC siRNA		1518	12221	0.124212		1586	11970	0.132498		1404	12058	0.116437
TGF-β1+sirt2 siRNA		2732	12526	0.218106		2875	12481	0.23035		2677	12226	0.21896
		sma	GAPDH	sma/GAPDH		sma	GAPDH	sma/GAPDH		sma	GAPDH	sma/GAPDH
control	1	588	12372	0.0475267	2	480	12388	0.0387472	3	594	12492	0.0475504
TGF-β1		3350	12032	0.278424		3348	12229	0.273775		3308	12178	0.271637
NC siRNA		165	11823	0.0139558		161	11986	0.0134323		140	11900	0.0117647
TGF-β1+sirt2 siRNA		503	12262	0.041021		499	12194	0.0409218		511	12479	0.0409488
		sirt2	GAPDH	sirt2/GAPDH		sirt2	GAPDH	sirt2/GAPDH		sirt2	GAPDH	sirt2/GAPDH
control	1	1048	11063	0.0947302	2	946	10841	0.0872613	3	989	10969	0.0901632
TGF-β1		1239	11118	0.111441		1186	11184	0.106044		1286	11218	0.114637
NC siRNA		241	11207	0.0215044		232	11130	0.0208446		286	11178	0.025586
TGF-β1+sirt2 siRNA		244	10450	0.0233493		198	10427	0.0189892		211	10306	0.0204735
		p-smad3	smad3	p-smad3/smad3		p-smad3	smad3	p-smad3/smad3		p-smad3	smad3	p-smad3/smad3
control	1	149	11859	0.0125643	2	248	12020	0.0206323	3	168	12175	0.0137988
TGF-β1		4089	4902	0.834149		4190	4833	0.866956		4163	4919	0.84631
NC siRNA		88	11429	0.00769971		62	11484	0.00539882		70	11715	0.00597525
TGF-β1+sirt2 siRNA		1922	5471	0.351307		2058	5289	0.389109		2082	5424	0.38385
		p-smad2	smad2	p-smad2/smad2		p-smad2	smad2	p-smad2/smad2		p-smad2	smad2	p-smad2/smad2
control	1	56	10330	0.0054211	2	26	10351	0.00251183	3	148	10122	0.0146216
TGF-β1		4126	9052	0.455811		4330	9474	0.45704		3825	8752	0.437043
NC siRNA		18	11892	0.00151362		116	11833	0.00980309		130	11809	0.0110086
TGF-β1+sirt2 siRNA		937	10673	0.0877916		1013	10540	0.0961101		1099	10484	0.104826
