# Supplementary material for: Inhibition of Sirt2 Alleviates Fibroblasts Activation and Pulmonary Fibrosis via Smad2/3 Pathway
Source: Front Pharmacol. 2021 Dec 1;12:756131. doi: 10.3389/fphar.2021.756131 (PMC8672210; doi:10.3389/fphar.2021.756131)
Supplement: Supplementary file 1 [file DataSheet1.zip › original data of sirt2/Fig 2C and Fig3E(RT-PCR).xlsx]

## Sheet: 190108 gh007 008 - Rel Quant
Color	Position	Sample Name	Gene Name	Condition Name	Cq	Cq Mean	Cq Error	Excluded	Sample Type	Sample Type RQ	Gene Type	Condition Type	Replicate Group	Ratio	Ratio Error	Normalized Ratio	Normalized Ratio Error	Scaled Ratio	Scaled Ratio Error	Dye	Edited Call	Failure	Slope	EPF	Notes	Sample Prep Notes	Number
Rel Quant	A1	7con	sma		33.33	33.07	0.38	Unchecked	Unknown	Unknown	Target	Unknown	A1	2.87e-05	2.02e-06	-	-	-	-	SYBR Green I	Unchecked	None	0.54	3			1
Rel Quant	A2	7con	sma		32.63	33.07	0.38	Unchecked	Unknown	Unknown	Target	Unknown	A1	4.67e-05	3.27e-06	-	-	-	-	SYBR Green I	Unchecked	None	0.55	3.08			2
Rel Quant	A3	7con	sma		33.24	33.07	0.38	Unchecked	Unknown	Unknown	Target	Unknown	A1	3.06e-05	2.15e-06	-	-	-	-	SYBR Green I	Unchecked	None	0.55	3.01			3
Rel Quant	A4	7TGF-β1	sma		27.51	27.45	0.09	Unchecked	Unknown	Unknown	Target	Unknown	A4	0.000628	1.65e-05	-	-	-	-	SYBR Green I	Unchecked	None	0.58	3.32			4
Rel Quant	A5	7TGF-β1	sma		27.48	27.45	0.09	Unchecked	Unknown	Unknown	Target	Unknown	A4	0.000641	1.68e-05	-	-	-	-	SYBR Green I	Unchecked	None	0.57	3.29			5
Rel Quant	A6	7TGF-β1	sma		27.35	27.45	0.09	Unchecked	Unknown	Unknown	Target	Unknown	A4	0.000702	1.84e-05	-	-	-	-	SYBR Green I	Unchecked	None	0.55	3.18			6
Rel Quant	A7	7NC siRNA	sma		33.89	33.51	0.33	Unchecked	Unknown	Unknown	Target	Unknown	A7	2.19e-05	5.25e-07	-	-	-	-	SYBR Green I	Unchecked	None	0.55	2.99			7
Rel Quant	A8	7NC siRNA	sma		33.35	33.51	0.33	Unchecked	Unknown	Unknown	Target	Unknown	A7	3.18e-05	7.64e-07	-	-	-	-	SYBR Green I	Unchecked	None	0.57	3.08			8
Rel Quant	A9	7NC siRNA	sma		33.3	33.51	0.33	Unchecked	Unknown	Unknown	Target	Unknown	A7	3.29e-05	7.91e-07	-	-	-	-	SYBR Green I	Unchecked	None	0.56	3.09			9
Rel Quant	A10	7si sirt2+TGF	sma		29.18	29.34	0.21	Unchecked	Unknown	Unknown	Target	Unknown	A10	0.000457	2.38e-05	-	-	-	-	SYBR Green I	Unchecked	None	0.57	3.26			10
Rel Quant	A11	7si sirt2+TGF	sma		29.25	29.34	0.21	Unchecked	Unknown	Unknown	Target	Unknown	A10	0.000435	2.26e-05	-	-	-	-	SYBR Green I	Unchecked	None	0.55	3.33			11
Rel Quant	A12	7si sirt2+TGF	sma		29.58	29.34	0.21	Unchecked	Unknown	Unknown	Target	Unknown	A10	0.000346	1.8e-05	-	-	-	-	SYBR Green I	Unchecked	None	0.55	3.25			12
Rel Quant	B1	8con	sma		32.29	32.43	0.14	Unchecked	Unknown	Unknown	Target	Unknown	B1	3.43e-05	5.04e-06	-	-	-	-	SYBR Green I	Unchecked	None	0.52	2.98			13
Rel Quant	B2	8con	sma		32.56	32.43	0.14	Unchecked	Unknown	Unknown	Target	Unknown	B1	2.84e-05	4.18e-06	-	-	-	-	SYBR Green I	Unchecked	None	0.55	3.1			14
Rel Quant	B3	8con	sma		32.45	32.43	0.14	Unchecked	Unknown	Unknown	Target	Unknown	B1	3.07e-05	4.51e-06	-	-	-	-	SYBR Green I	Unchecked	None	0.53	3.05			15
Rel Quant	B4	8TGF-β1	sma		27.74	27.81	0.12	Unchecked	Unknown	Unknown	Target	Unknown	B4	0.000554	3.36e-05	-	-	-	-	SYBR Green I	Unchecked	None	0.51	3.17			16
Rel Quant	B5	8TGF-β1	sma		27.95	27.81	0.12	Unchecked	Unknown	Unknown	Target	Unknown	B4	0.000479	2.9e-05	-	-	-	-	SYBR Green I	Unchecked	None	0.55	3.36			17
Rel Quant	B6	8TGF-β1	sma		27.74	27.81	0.12	Unchecked	Unknown	Unknown	Target	Unknown	B4	0.000554	3.36e-05	-	-	-	-	SYBR Green I	Unchecked	None	0.52	3.08			18
Rel Quant	B7	8TGF+AGK2	sma		28.63	28.57	0.06	Unchecked	Unknown	Unknown	Target	Unknown	B7	0.000299	3.93e-05	-	-	-	-	SYBR Green I	Unchecked	None	0.47	2.98			19
Rel Quant	B8	8TGF+AGK2	sma		28.51	28.57	0.06	Unchecked	Unknown	Unknown	Target	Unknown	B7	0.000325	4.27e-05	-	-	-	-	SYBR Green I	Unchecked	None	0.52	3.32			20
Rel Quant	B9	8TGF+AGK2	sma		28.58	28.57	0.06	Unchecked	Unknown	Unknown	Target	Unknown	B7	0.00031	4.06e-05	-	-	-	-	SYBR Green I	Unchecked	None	0.54	3.26			21
Rel Quant	B10	7con	fn		18.67	18.61	0.42	Unchecked	Unknown	Unknown	Target	Unknown	B10	0.744	0.0522	-	-	-	-	SYBR Green I	Unchecked	None	0.57	3.2			22
Rel Quant	B11	7con	fn		19	18.61	0.42	Unchecked	Unknown	Unknown	Target	Unknown	B10	0.592	0.0415	-	-	-	-	SYBR Green I	Unchecked	None	0.57	3.36			23
Rel Quant	B12	7con	fn		18.16	18.61	0.42	Unchecked	Unknown	Unknown	Target	Unknown	B10	1.06	0.0743	-	-	-	-	SYBR Green I	Unchecked	None	0.65	3.39			24
Rel Quant	C1	7TGF-β1	fn		16.99	17.16	0.22	Unchecked	Unknown	Unknown	Target	Unknown	C1	0.922	0.0242	-	-	-	-	SYBR Green I	Unchecked	None	0.61	3.37			25
Rel Quant	C2	7TGF-β1	fn		17.41	17.16	0.22	Unchecked	Unknown	Unknown	Target	Unknown	C1	0.689	0.0181	-	-	-	-	SYBR Green I	Unchecked	None	0.6	3.46			26
Rel Quant	C3	7TGF-β1	fn		17.09	17.16	0.22	Unchecked	Unknown	Unknown	Target	Unknown	C1	0.861	0.0226	-	-	-	-	SYBR Green I	Unchecked	None	0.57	3.21			27
Rel Quant	C4	7NC siRNA	fn		18.49	18.44	0.06	Unchecked	Unknown	Unknown	Target	Unknown	C4	0.946	0.0227	-	-	-	-	SYBR Green I	Unchecked	None	0.62	3.39			28
Rel Quant	C5	7NC siRNA	fn		18.46	18.44	0.06	Unchecked	Unknown	Unknown	Target	Unknown	C4	0.966	0.0232	-	-	-	-	SYBR Green I	Unchecked	None	0.53	3.29			29
Rel Quant	C6	7NC siRNA	fn		18.37	18.44	0.06	Unchecked	Unknown	Unknown	Target	Unknown	C4	1.03	0.0247	-	-	-	-	SYBR Green I	Unchecked	None	0.52	3.21			30
Rel Quant	C7	7si sirt2+TGF	fn		17.73	17.61	0.11	Unchecked	Unknown	Unknown	Target	Unknown	C7	1.28	0.0665	-	-	-	-	SYBR Green I	Unchecked	None	0.55	3.32			31
Rel Quant	C8	7si sirt2+TGF	fn		17.54	17.61	0.11	Unchecked	Unknown	Unknown	Target	Unknown	C7	1.46	0.0758	-	-	-	-	SYBR Green I	Unchecked	None	0.58	3.46			32
Rel Quant	C9	7si sirt2+TGF	fn		17.55	17.61	0.11	Unchecked	Unknown	Unknown	Target	Unknown	C7	1.45	0.0753	-	-	-	-	SYBR Green I	Unchecked	None	0.58	3.32			33
Rel Quant	C10	8con	fn		19.09	19.26	0.15	Unchecked	Unknown	Unknown	Target	Unknown	C10	0.322	0.0474	-	-	-	-	SYBR Green I	Unchecked	None	0.61	3.35			34
Rel Quant	C11	8con	fn		19.37	19.26	0.15	Unchecked	Unknown	Unknown	Target	Unknown	C10	0.266	0.0391	-	-	-	-	SYBR Green I	Unchecked	None	0.58	3.41			35
Rel Quant	C12	8con	fn		19.31	19.26	0.15	Unchecked	Unknown	Unknown	Target	Unknown	C10	0.277	0.0407	-	-	-	-	SYBR Green I	Unchecked	None	0.62	3.36			36
Rel Quant	D1	8TGF-β1	fn		16.04	16.06	0.1	Unchecked	Unknown	Unknown	Target	Unknown	D1	1.85	0.112	-	-	-	-	SYBR Green I	Unchecked	None	0.62	3.5			37
Rel Quant	D2	8TGF-β1	fn		15.98	16.06	0.1	Unchecked	Unknown	Unknown	Target	Unknown	D1	1.92	0.117	-	-	-	-	SYBR Green I	Unchecked	None	0.61	3.32			38
Rel Quant	D3	8TGF-β1	fn		16.17	16.06	0.1	Unchecked	Unknown	Unknown	Target	Unknown	D1	1.69	0.102	-	-	-	-	SYBR Green I	Unchecked	None	0.63	3.46			39
Rel Quant	D4	8TGF+AGK2	fn		16.54	16.54	0.01	Unchecked	Unknown	Unknown	Target	Unknown	D4	1.3	0.171	-	-	-	-	SYBR Green I	Unchecked	None	0.6	3.4			40
Rel Quant	D5	8TGF+AGK2	fn		16.54	16.54	0.01	Unchecked	Unknown	Unknown	Target	Unknown	D4	1.3	0.171	-	-	-	-	SYBR Green I	Unchecked	None	0.6	3.37			41
Rel Quant	D6	8TGF+AGK2	fn		16.55	16.54	0.01	Unchecked	Unknown	Unknown	Target	Unknown	D4	1.3	0.17	-	-	-	-	SYBR Green I	Unchecked	None	0.54	3.02			42
Rel Quant	D7	7con	actin		18.19	18.24	0.1	Unchecked	Unknown	Unknown	Reference	Unknown	D7	-	-	-	-	-	-	SYBR Green I	Unchecked	None	0.63	3.63			43
Rel Quant	D8	7con	actin		18.18	18.24	0.1	Unchecked	Unknown	Unknown	Reference	Unknown	D7	-	-	-	-	-	-	SYBR Green I	Unchecked	None	0.59	3.56			44
Rel Quant	D9	7con	actin		18.36	18.24	0.1	Unchecked	Unknown	Unknown	Reference	Unknown	D7	-	-	-	-	-	-	SYBR Green I	Unchecked	None	0.59	3.53			45
Rel Quant	D10	7TGF-β1	actin		16.83	16.87	0.04	Unchecked	Unknown	Unknown	Reference	Unknown	D10	-	-	-	-	-	-	SYBR Green I	Unchecked	None	0.61	3.63			46
Rel Quant	D11	7TGF-β1	actin		16.89	16.87	0.04	Unchecked	Unknown	Unknown	Reference	Unknown	D10	-	-	-	-	-	-	SYBR Green I	Unchecked	None	0.63	3.67			47
Rel Quant	D12	7TGF-β1	actin		16.9	16.87	0.04	Unchecked	Unknown	Unknown	Reference	Unknown	D10	-	-	-	-	-	-	SYBR Green I	Unchecked	None	0.63	3.69			48
Rel Quant	E1	7NC siRNA	actin		18.39	18.41	0.03	Unchecked	Unknown	Unknown	Reference	Unknown	E1	-	-	-	-	-	-	SYBR Green I	Unchecked	None	0.62	3.64			49
Rel Quant	E2	7NC siRNA	actin		18.39	18.41	0.03	Unchecked	Unknown	Unknown	Reference	Unknown	E1	-	-	-	-	-	-	SYBR Green I	Unchecked	None	0.62	3.61			50
Rel Quant	E3	7NC siRNA	actin		18.45	18.41	0.03	Unchecked	Unknown	Unknown	Reference	Unknown	E1	-	-	-	-	-	-	SYBR Green I	Unchecked	None	0.61	3.58			51
Rel Quant	E4	7si sirt2+TGF	actin		18.01	18.08	0.08	Unchecked	Unknown	Unknown	Reference	Unknown	E4	-	-	-	-	-	-	SYBR Green I	Unchecked	None	0.61	3.58			52
Rel Quant	E5	7si sirt2+TGF	actin		18.08	18.08	0.08	Unchecked	Unknown	Unknown	Reference	Unknown	E4	-	-	-	-	-	-	SYBR Green I	Unchecked	None	0.62	3.64			53
Rel Quant	E6	7si sirt2+TGF	actin		18.16	18.08	0.08	Unchecked	Unknown	Unknown	Reference	Unknown	E4	-	-	-	-	-	-	SYBR Green I	Unchecked	None	0.62	3.61			54
Rel Quant	E7	8con	actin		17.52	17.46	0.21	Unchecked	Unknown	Unknown	Reference	Unknown	E7	-	-	-	-	-	-	SYBR Green I	Unchecked	None	0.59	3.47			55
Rel Quant	E8	8con	actin		17.22	17.46	0.21	Unchecked	Unknown	Unknown	Reference	Unknown	E7	-	-	-	-	-	-	SYBR Green I	Unchecked	None	0.61	3.56			56
Rel Quant	E9	8con	actin		17.63	17.46	0.21	Unchecked	Unknown	Unknown	Reference	Unknown	E7	-	-	-	-	-	-	SYBR Green I	Unchecked	None	0.61	3.59			57
Rel Quant	E10	8TGF-β1	actin		17.02	16.92	0.09	Unchecked	Unknown	Unknown	Reference	Unknown	E10	-	-	-	-	-	-	SYBR Green I	Unchecked	None	0.62	3.6			58
Rel Quant	E11	8TGF-β1	actin		16.9	16.92	0.09	Unchecked	Unknown	Unknown	Reference	Unknown	E10	-	-	-	-	-	-	SYBR Green I	Unchecked	None	0.63	3.63			59
Rel Quant	E12	8TGF-β1	actin		16.85	16.92	0.09	Unchecked	Unknown	Unknown	Reference	Unknown	E10	-	-	-	-	-	-	SYBR Green I	Unchecked	None	0.64	3.7			60
Rel Quant	F1	8TGF+AGK2	actin		16.84	16.92	0.19	Unchecked	Unknown	Unknown	Reference	Unknown	F1	-	-	-	-	-	-	SYBR Green I	Unchecked	None	0.61	3.62			61
Rel Quant	F2	8TGF+AGK2	actin		16.79	16.92	0.19	Unchecked	Unknown	Unknown	Reference	Unknown	F1	-	-	-	-	-	-	SYBR Green I	Unchecked	None	0.6	3.54			62
Rel Quant	F3	8TGF+AGK2	actin		17.14	16.92	0.19	Unchecked	Unknown	Unknown	Reference	Unknown	F1	-	-	-	-	-	-	SYBR Green I	Unchecked	None	0.61	3.61			63
Rel Quant	F4	8con	sirt2		36.81	36.6233	0.249466	Unchecked	Unknown	Unknown	Target	Unknown	F4	-	-	-	-	-	-	SYBR Green I	Unchecked	None	0.1759	1.15715			64
Rel Quant	F5	8con	sirt2		36.34	36.6233	0.249466	Unchecked	Unknown	Unknown	Target	Unknown	F4	-	-	-	-	-	-	SYBR Green I	Unchecked	None	0.1781	1.17321			65
Rel Quant	F6	8con	sirt2		36.72	36.6233	0.249466	Unchecked	Unknown	Unknown	Target	Unknown	F4	-	-	-	-	-	-	SYBR Green I	Unchecked	None	0.1745	1.13766			66
Rel Quant	F7	8TGF-β1	sirt2		34.56	34.4068	0.110151	Unchecked	Unknown	Unknown	Target	Unknown	F7	-	-	-	-	-	-	SYBR Green I	Unchecked	None	0.1625	1.10644			67
Rel Quant	F8	8TGF-β1	sirt2		34.68	34.4068	0.110151	Unchecked	Unknown	Unknown	Target	Unknown	F7	-	-	-	-	-	-	SYBR Green I	Unchecked	None	0.1528	1.06892			68
Rel Quant	F9	8TGF-β1	sirt2		33.98	34.4068	0.110151	Unchecked	Unknown	Unknown	Target	Unknown	F7	-	-	-	-	-	-	SYBR Green I	Unchecked	None	0.1624	1.10238			69
Rel Quant	F10	8TGF+AGK2	sirt2		39.83	39.93	0.264575	Unchecked	Unknown	Unknown	Target	Unknown	F10	-	-	-	-	-	-	SYBR Green I	Unchecked	None	0.1599	0.856679			70
Rel Quant	F11	8TGF+AGK2	sirt2		39.73	39.93	0.264575	Unchecked	Unknown	Unknown	Target	Unknown	F10	-	-	-	-	-	-	SYBR Green I	Unchecked	None	0.1816	0.935339			71
Rel Quant	F12	8TGF+AGK2	sirt2		40.23	39.93	0.264575	Unchecked	Unknown	Unknown	Target	Unknown	F10	-	-	-	-	-	-	SYBR Green I	Unchecked	None	0.1599	0.805332			72
Rel Quant		8con	GAPDH		18.52	18.42	0.12	Unchecked	Unknown	Unknown	Target	Unknown	D4	-	-	-	-	-	-	SYBR Green I		No ratio because no reference gene defined	0.35	2.55			40
Rel Quant		8con	GAPDH		18.29	18.42	0.12	Unchecked	Unknown	Unknown	Target	Unknown	D4	-	-	-	-	-	-	SYBR Green I		No ratio because no reference gene defined	0.35	2.64			41
Rel Quant		8con	GAPDH		18.46	18.42	0.12	Unchecked	Unknown	Unknown	Target	Unknown	D4	-	-	-	-	-	-	SYBR Green I		No ratio because no reference gene defined	0.32	2.47			42
Rel Quant		8TGF-β1	GAPDH		17.69	17.7	0.18	Unchecked	Unknown	Unknown	Target	Unknown	D7	-	-	-	-	-	-	SYBR Green I		No ratio because no reference gene defined	0.3	2.21			43
Rel Quant		8TGF-β1	GAPDH		17.53	17.7	0.18	Unchecked	Unknown	Unknown	Target	Unknown	D7	-	-	-	-	-	-	SYBR Green I		No ratio because no reference gene defined	0.36	2.59			44
Rel Quant		8TGF-β1	GAPDH		17.88	17.7	0.18	Unchecked	Unknown	Unknown	Target	Unknown	D7	-	-	-	-	-	-	SYBR Green I		No ratio because no reference gene defined	0.33	2.46			45
Rel Quant		8TGF+AGK2	GAPDH		17.89	17.81	0.09	Unchecked	Unknown	Unknown	Target	Unknown	D10	-	-	-	-	-	-	SYBR Green I		No ratio because no reference gene defined	0.33	2.48			46
Rel Quant		8TGF+AGK2	GAPDH		17.83	17.81	0.09	Unchecked	Unknown	Unknown	Target	Unknown	D10	-	-	-	-	-	-	SYBR Green I		No ratio because no reference gene defined	0.33	2.55			51
Rel Quant		8TGF+AGK2	GAPDH		17.72	17.81	0.09	Unchecked	Unknown	Unknown	Target	Unknown	D10	-	-	-	-	-	-	SYBR Green I		No ratio because no reference gene defined	0.35	2.65			52
