# Supplementary material for: Inhibition of Sirt2 Alleviates Fibroblasts Activation and Pulmonary Fibrosis via Smad2/3 Pathway
Source: Front Pharmacol. 2021 Dec 1;12:756131. doi: 10.3389/fphar.2021.756131 (PMC8672210; doi:10.3389/fphar.2021.756131)
Supplement: Supplementary file 1 [file DataSheet1.zip › original data of sirt2/Fig1B(RT-PCR).xlsx]

## Sheet: 4
File Name	Analysis Name	Plate Id	Position	Sample Name	Gene Name	Condition Name	Cq	Cq Mean	Cq Error	Excluded	Sample Type	Sample Type RQ	Gene Type	Condition Type	Replicate Group	Ratio	Ratio Error	Normalized Ratio	Normalized Ratio Error	Scaled Ratio	Scaled Ratio Error	Dye	Edited Call	Failure	Slope	EPF	Notes	Sample Prep Notes	Number
GH_01.lc96p	Rel Quant		A4	con	sma		27.74	27.71	0.176918	Unchecked	Unknown	Unknown	Target	Unknown	A4	0.000277223	1.92e-05					SYBR Green I	Unchecked	None	0.5342	2.77377			4
GH_01.lc96p	Rel Quant		C4	con	sma		27.87	27.71	0.176918	Unchecked	Unknown	Unknown	Target	Unknown	A4	0.000253335	1.76e-05					SYBR Green I	Unchecked	None	0.5766	2.90489			28
GH_01.lc96p	Rel Quant		B4	con	sma		27.52	27.71	0.176918	Unchecked	Unknown	Unknown	Target	Unknown	A4	0.000322891	2.24e-05					SYBR Green I	Unchecked	None	0.5582	2.82408			16
GH_01.lc96p	Rel Quant		D4	1ng/ml	sma		25.49	25.8	0.241109	Unchecked	Unknown	Unknown	Target	Unknown	D4	0.000605326	1.11e-05					SYBR Green I	Unchecked	None	0.4643	2.76254			40
GH_01.lc96p	Rel Quant		E4	1ng/ml	sma		26.04	25.8	0.241109	Unchecked	Unknown	Unknown	Target	Unknown	D4	0.000434005	7.96e-06					SYBR Green I	Unchecked	None	0.5617	2.91365			52
GH_01.lc96p	Rel Quant		F4	1ng/ml	sma		25.87	25.8	0.241109	Unchecked	Unknown	Unknown	Target	Unknown	D4	0.000526967	9.66e-06					SYBR Green I	Unchecked	None	0.5705	2.91907			64
GH_01.lc96p	Rel Quant		G4	2ng/ml	sma		24.64	24.8667	0.281603	Unchecked	Unknown	Unknown	Target	Unknown	A5	0.000842326	2.94e-05					SYBR Green I	Unchecked	None	0.5342	2.82083			76
GH_01.lc96p	Rel Quant		H4	2ng/ml	sma		25.12	24.8667	0.281603	Unchecked	Unknown	Unknown	Target	Unknown	A5	0.000575326	2.01e-05					SYBR Green I	Unchecked	None	0.5925	2.94872			88
GH_01.lc96p	Rel Quant		A5	2ng/ml	sma		24.84	24.8667	0.281603	Unchecked	Unknown	Unknown	Target	Unknown	A5	0.000647275	2.26e-05					SYBR Green I	Unchecked	None	0.5473	2.91438			5
GH_01.lc96p	Rel Quant		B5	5ng/ml	sma		24.19	24.1267	0.0602771	Unchecked	Unknown	Unknown	Target	Unknown	B5	0.000926022	2.25e-05					SYBR Green I	Unchecked	None	0.553	2.86309			17
GH_01.lc96p	Rel Quant		C5	5ng/ml	sma		24.12	24.1267	0.0602771	Unchecked	Unknown	Unknown	Target	Unknown	B5	0.00097206	2.37e-05					SYBR Green I	Unchecked	None	0.4979	2.90306			29
GH_01.lc96p	Rel Quant		D5	5ng/ml	sma		24.24	24.0667	0.0602771	Unchecked	Unknown	Unknown	Target	Unknown	B5	0.00100634	2.45e-05					SYBR Green I	Unchecked	None	0.5962	3.03238			41
GH_01.lc96p	Rel Quant		G5	10ng/ml	sma		24.07	24.1267	0.15308	Unchecked	Unknown	Unknown	Target	Unknown	E5	0.000904871	6.21e-05					SYBR Green I	Unchecked	None	0.4986	2.88061			77
GH_01.lc96p	Rel Quant		F5	10ng/ml	sma		24.01	24.0667	0.15308	Unchecked	Unknown	Unknown	Target	Unknown	E5	0.00106127	7.28e-05					SYBR Green I	Unchecked	None	0.5234	2.96834			65
GH_01.lc96p	Rel Quant		E5	10ng/ml	sma		23.95	24.0667	0.15308	Unchecked	Unknown	Unknown	Target	Unknown	E5	0.00110633	7.59e-05					SYBR Green I	Unchecked	None	0.5243	2.98686			53
GH_01.lc96p	Rel Quant		A8	con	GAPDH		15.96	15.9233	0.100167	Unchecked	Unknown	Unknown	Reference	Unknown	A8							SYBR Green I	Unchecked	None	0.6139	3.34753			8
GH_01.lc96p	Rel Quant		G7	con	GAPDH		15.81	15.9233	0.100167	Unchecked	Unknown	Unknown	Reference	Unknown	A8							SYBR Green I	Unchecked	None	0.5824	3.22211			79
GH_01.lc96p	Rel Quant		H7	con	GAPDH		16	15.9233	0.100167	Unchecked	Unknown	Unknown	Reference	Unknown	A8							SYBR Green I	Unchecked	None	0.5912	3.24019			91
GH_01.lc96p	Rel Quant		B8	1ng/ml	GAPDH		13.97	13.95	0.0264575	Unchecked	Unknown	Unknown	Reference	Unknown	B8							SYBR Green I	Unchecked	None	0.5976	3.29129			20
GH_01.lc96p	Rel Quant		D8	1ng/ml	GAPDH		13.96	13.95	0.0264575	Unchecked	Unknown	Unknown	Reference	Unknown	B8							SYBR Green I	Unchecked	None	0.625	3.38613			44
GH_01.lc96p	Rel Quant		C8	1ng/ml	GAPDH		13.92	13.95	0.0264575	Unchecked	Unknown	Unknown	Reference	Unknown	B8							SYBR Green I	Unchecked	None	0.6147	3.36241			32
GH_01.lc96p	Rel Quant		E8	2ng/ml	GAPDH		15.33	15.2767	0.0503322	Unchecked	Unknown	Unknown	Reference	Unknown	E8							SYBR Green I	Unchecked	None	0.578	3.23437			56
GH_01.lc96p	Rel Quant		G8	2ng/ml	GAPDH		15.27	15.2767	0.0503322	Unchecked	Unknown	Unknown	Reference	Unknown	E8							SYBR Green I	Unchecked	None	0.5549	3.11162			80
GH_01.lc96p	Rel Quant		F8	2ng/ml	GAPDH		15.23	15.2767	0.0503322	Unchecked	Unknown	Unknown	Reference	Unknown	E8							SYBR Green I	Unchecked	None	0.5854	3.23877			68
GH_01.lc96p	Rel Quant		A9	5ng/ml	GAPDH		14.08	14.1133	0.0351188	Unchecked	Unknown	Unknown	Reference	Unknown	A9							SYBR Green I	Unchecked	None	0.6155	3.37703			9
GH_01.lc96p	Rel Quant		B9	5ng/ml	GAPDH		14.11	14.1133	0.0351188	Unchecked	Unknown	Unknown	Reference	Unknown	A9							SYBR Green I	Unchecked	None	0.6199	3.37187			21
GH_01.lc96p	Rel Quant		H8	5ng/ml	GAPDH		14.15	14.1133	0.0351188	Unchecked	Unknown	Unknown	Reference	Unknown	A9							SYBR Green I	Unchecked	None	0.5986	3.28935			92
GH_01.lc96p	Rel Quant		C9	10ng/ml	GAPDH		14.06	14.13	0.0989949	Unchecked	Unknown	Unknown	Reference	Unknown	C9							SYBR Green I	Unchecked	None	0.6371	3.43696			33
GH_01.lc96p	Rel Quant		D9	10ng/ml	GAPDH		14.2	14.13	0.0989949	Unchecked	Unknown	Unknown	Reference	Unknown	C9							SYBR Green I	Unchecked	None	0.6174	3.36749			45
GH_01.lc96p	Rel Quant		A6	con	fn		17.082	25.2467	0.0814453	Unchecked	Unknown	Unknown	Target	Unknown	A6	0.00160116	0.000111169					SYBR Green I	Unchecked	None	0.5213	3.02221			6
GH_01.lc96p	Rel Quant		B6	con	fn		17.848	25.2467	0.0814453	Unchecked	Unknown	Unknown	Target	Unknown	A6	0.00146319	0.00010159					SYBR Green I	Unchecked	None	0.5398	3.05054			18
GH_01.lc96p	Rel Quant		H5	con	fn		17.145	25.2467	0.0814453	Unchecked	Unknown	Unknown	Target	Unknown	A6	0.00162351	0.000112721					SYBR Green I	Unchecked	None	0.5326	3.01197			89
GH_01.lc96p	Rel Quant		C6	1ng/ml	fn		15.863	24.62	0.0781025	Unchecked	Unknown	Unknown	Target	Unknown	C6	0.000631032	1.16e-05					SYBR Green I	Unchecked	None	0.5744	3.18559			30
GH_01.lc96p	Rel Quant		D6	1ng/ml	fn		15.934	24.62	0.0781025	Unchecked	Unknown	Unknown	Target	Unknown	C6	0.000635421	1.17e-05					SYBR Green I	Unchecked	None	0.5647	3.13872			42
GH_01.lc96p	Rel Quant		E6	1ng/ml	fn		15.902	24.62	0.0781025	Unchecked	Unknown	Unknown	Target	Unknown	C6	0.000576657	1.06e-05					SYBR Green I	Unchecked	None	0.567	3.15305			54
GH_01.lc96p	Rel Quant		F6	2ng/ml	fn		15.668	26.19	0.298664	Unchecked	Unknown	Unknown	Target	Unknown	F6	0.000563486	1.97e-05					SYBR Green I	Unchecked	None	0.5378	3.02872			66
GH_01.lc96p	Rel Quant		G6	2ng/ml	fn		15.637	26.19	0.298664	Unchecked	Unknown	Unknown	Target	Unknown	F6	0.000603929	2.11e-05					SYBR Green I	Unchecked	None	0.5174	2.97052			78
GH_01.lc96p	Rel Quant		H6	2ng/ml	fn		16.059	26.19	0.298664	Unchecked	Unknown	Unknown	Target	Unknown	F6	0.000409646	1.43e-05					SYBR Green I	Unchecked	None	0.5872	3.15419			90
GH_01.lc96p	Rel Quant		A7	5ng/ml	fn		15.512	25.3267	0.170098	Unchecked	Unknown	Unknown	Target	Unknown	A7	0.000441082	1.07e-05					SYBR Green I	Unchecked	None	0.5346	3.06333			7
GH_01.lc96p	Rel Quant		B7	5ng/ml	fn		15.27	25.3267	0.170098	Unchecked	Unknown	Unknown	Target	Unknown	A7	0.000459813	1.12e-05					SYBR Green I	Unchecked	None	0.4907	2.88941			19
GH_01.lc96p	Rel Quant		C7	5ng/ml	fn		15.145	25.3267	0.170098	Unchecked	Unknown	Unknown	Target	Unknown	A7	0.000368342	8.97e-06					SYBR Green I	Unchecked	None	0.567	3.19582			31
GH_01.lc96p	Rel Quant		D7	10ng/ml	fn		15.096	25.7433	0.228108	Unchecked	Unknown	Unknown	Target	Unknown	D7	0.000292353	2.01e-05					SYBR Green I	Unchecked	None	0.5731	3.22337			43
GH_01.lc96p	Rel Quant		E7	10ng/ml	fn		15.066	25.7433	0.228108	Unchecked	Unknown	Unknown	Target	Unknown	D7	0.000290334	1.99e-05					SYBR Green I	Unchecked	None	0.5814	3.22487			55
GH_01.lc96p	Rel Quant		F7	10ng/ml	fn		15.073	25.7433	0.228108	Unchecked	Unknown	Unknown	Target	Unknown	D7	0.000383098	2.63e-05					SYBR Green I	Unchecked	None	0.5736	3.14802			67
